# Supplementary material for: Classification of early-MCI patients from healthy controls using evolutionary optimization of graph measures of resting-state fMRI, for the Alzheimer’s disease neuroimaging initiative
Source: PLoS One. 2022 Jun 21;17(6):e0267608. doi: 10.1371/journal.pone.0267608 (PMC9212187; doi:10.1371/journal.pone.0267608)
Supplement: S1 File — (XLSX) [file pone.0267608.s015.xlsx]

## Sheet: Graph Parameters
	Graph Parameter
1	Global Efficiency
2	Local Efficiency
3	Betweenness Centrality
4	Cost
5	Average Path Length
6	Clustering Coefficient
7	Degree Centrality

## Sheet: Brain Areas
	Brain Area	Laterality	Abbreviation
1	Frontal Pole	R	FP r
2	Frontal Pole	L	FP l
3	Insular Cortex	R	IC r
4	Insular Cortex	L	IC l
5	Superior Frontal Gyrus	R	SFG r
6	Superior Frontal Gyrus	L	SFG l
7	Middle Frontal Gyrus	R	MidFG r
8	Middle Frontal Gyrus	L	MidFG l
9	Inferior Frontal Gyrus; pars triangularis	R	IFG tri r
10	Inferior Frontal Gyrus; pars triangularis	L	IFG tri l
11	Inferior Frontal Gyrus; pars opercularis	R	IFG oper r
12	Inferior Frontal Gyrus; pars opercularis	L	IFG oper l
13	Precentral Gyrus	R	PreCG r
14	Precentral Gyrus	L	PreCG l
15	Temporal Pole	R	TP r
16	Temporal Pole	L	TP l
17	Superior Temporal Gyrus; anterior division	R	aSTG r
18	Superior Temporal Gyrus; anterior division	L	aSTG l
19	Superior Temporal Gyrus; posterior division	R	pSTG r
20	Superior Temporal Gyrus; posterior division	L	pSTG l
21	Middle Temporal Gyrus; anterior division	R	aMTG r
22	Middle Temporal Gyrus; anterior division	L	aMTG l
23	Middle Temporal Gyrus; posterior division	R	pMTG r
24	Middle Temporal Gyrus; posterior division	L	pMTG l
25	Middle Temporal Gyrus; temporooccipital part	R	toMTG r
26	Middle Temporal Gyrus; temporooccipital part	L	toMTG l
27	Inferior Temporal Gyrus; anterior division	R	aITG r
28	Inferior Temporal Gyrus; anterior division	L	aITG l
29	Inferior Temporal Gyrus; posterior division	R	pITG r
30	Inferior Temporal Gyrus; posterior division	L	pITG l
31	Inferior Temporal Gyrus; temporooccipital part	R	toITG r
32	Inferior Temporal Gyrus; temporooccipital part	L	toITG l
33	Postcentral Gyrus	R	PostCG r
34	Postcentral Gyrus	L	PostCG l
35	Superior Parietal Lobule	R	SPL r
36	Superior Parietal Lobule	L	SPL l
37	Supramarginal Gyrus; anterior division	R	aSMG r
38	Supramarginal Gyrus; anterior division	L	aSMG l
39	Supramarginal Gyrus; posterior division	R	pSMG r
40	Supramarginal Gyrus; posterior division	L	pSMG l
41	Angular Gyrus	R	AG r
42	Angular Gyrus	L	AG l
43	Lateral Occipital Cortex; superior division	R	sLOC r
44	Lateral Occipital Cortex; superior division	L	sLOC l
45	Lateral Occipital Cortex; inferior division	R	iLOC r
46	Lateral Occipital Cortex; inferior division	L	iLOC l
47	Intracalcarine Cortex	R	ICC r
48	Intracalcarine Cortex	L	ICC l
49	Frontal Medial Cortex		MedFC
50	Supplementary Motor Cortex	R	SMA r
51	Supplementary Motor Cortex	L	SMA L
52	Subcallosal Cortex		SubCalC
53	Paracingulate Gyrus	R	PaCiG r
54	Paracingulate Gyrus	L	PaCiG l
55	Cingulate Gyrus; anterior division		AC
56	Cingulate Gyrus; posterior division		PC
57	Precuneous Cortex		Precuneous
58	Cuneal Cortex	R	Cuneal r
59	Cuneal Cortex	L	Cuneal l
60	Frontal Orbital Cortex	R	FOrb r
61	Frontal Orbital Cortex	L	FOrb l
62	Parahippocampal Gyrus; anterior division	R	aPaHC r
63	Parahippocampal Gyrus; anterior division	L	aPaHC l
64	Parahippocampal Gyrus; posterior division	R	pPaHC r
65	Parahippocampal Gyrus; posterior division	L	pPaHC l
66	Lingual Gyrus	R	LG r
67	Lingual Gyrus	L	LG l
68	Temporal Fusiform Cortex; anterior division	R	aTFusC r
69	Temporal Fusiform Cortex; anterior division	L	aTFusC l
70	Temporal Fusiform Cortex; posterior division	R	pTFusC r
71	Temporal Fusiform Cortex; posterior division	L	pTFusC l
72	Temporal Occipital Fusiform Cortex	R	TOFusC r
73	Temporal Occipital Fusiform Cortex	L	TOFusC l
74	Occipital Fusiform Gyrus	R	OFusG r
75	Occipital Fusiform Gyrus	L	OFusG l
76	Frontal Operculum Cortex	R	FO r
77	Frontal Operculum Cortex	L	FO l
78	Central Opercular Cortex	R	CO r
79	Central Opercular Cortex	L	CO l
80	Parietal Operculum Cortex	R	PO r
81	Parietal Operculum Cortex	L	PO l
82	Planum Polare	R	PP r
83	Planum Polare	L	PP l
84	Heschl's Gyrus	R	HG r
85	Heschl's Gyrus	L	HG l
86	Planum Temporale	R	PT r
87	Planum Temporale	L	PT l
88	Supracalcarine Cortex	R	SCC r
89	Supracalcarine Cortex	L	SCC l
90	Occipital Pole	R	OP r
91	Occipital Pole	L	OP l
92	Thalamus	R	Thalamus r
93	Thalamus	L	Thalamus l
94	Caudate	R	Caudate r
95	Caudate	L	Caudate l
96	Putamen	R	Putamen r
97	Putamen	L	Putamen l
98	Pallidum	R	Pallidum r
99	Pallidum	L	Pallidum l
100	Hippocampus	R	Hippocampus r
101	Hippocampus	L	Hippocampus l
102	Amygdala	R	Amygdala r
103	Amygdala	L	Amygdala l
104	Accumbens	R	Accumbens r
105	Accumbens	L	Accumbens l
106	Brain-Stem		BS
107	Cerebelum Crus1	L	Cereb1 l
108	Cerebelum Crus1	R	Cereb1 r
109	Cerebelum Crus2	L	Cereb2 l
110	Cerebelum Crus2	R	Cereb2 r
111	Cerebelum 3	L	Cereb3 l
112	Cerebelum 3	R	Cereb3 r
113	Cerebelum 4 5	L	Cereb45 l
114	Cerebelum 4 5	R	Cereb45 r
115	Cerebelum 6	L	Cereb6 l
116	Cerebelum 6	R	Cereb6 r
117	Cerebelum 7b	L	Cereb7 l
118	Cerebelum 7b	R	Cereb7 r
119	Cerebelum 8	L	Cereb8 l
120	Cerebelum 8	R	Cereb8 r
121	Cerebelum 9	L	Cereb9 l
122	Cerebelum 9	R	Cereb9 r
123	Cerebelum 10	L	Cereb10 l
124	Cerebelum 10	R	Cereb10 r
125	Vermis 1 2		Ver12
126	Vermis 3		Ver3
127	Vermis 4 5		Ver45
128	Vermis 6		Ver6
129	Vermis 7		Ver7
130	Vermis 8		Ver8
131	Vermis 9		Ver9
132	Vermis 10		Ver10

## Sheet: Networks
#	#	Network	Node	Laterality	MNI Location	Full Term
1	1	Default Mode	MPFC		(1;55;-3)	medial prefrontal cortex
2			LP	L	(-39;-77;33)	lateral parietal
3			LP	R	(47;-67;29)	lateral parietal
4			PCC		(1;-61;38)	posterior cingulate cortex
5	2	Sensori Motor	Lateral	L	(-55;-12;29)
6			Lateral	R	(56;-10;29)
7			Superior		(0;-31;67)
8	3	Visual	Medial		(2;-79;12)
9			Occipital		(0;-93;-4)
10			Lateral	L	(-37;-79;10)
11			Lateral	R	(38;-72;13)
12	4	Salience	ACC		(0;22;35)	anterior cingulate cortex
13			AInsula	L	(-44;13;1)
14			AInsula	R	(47;14;0)
15			RPFC	L	(-32;45;27)	rostral prefrontal cortex
16			RPFC	R	(32;46;27)	rostral prefrontal cortex
17			SMG	L	(-60;-39;31)	supramarginal gyrus
18			SMG	R	(62;-35;32)	supramarginal gyrus
19	5	Dorsal Attention	FEF	L	(-27;-9;64)	frontal eye fields
20			FEF	R	(30;-6;64)	frontal eye fields
21			IPS	L	(-39;-43;52)	intraparietal sulcus
22			IPS	R	(39;-42;54)	intraparietal sulcus
23	6	Fronto-parietal	LPFC	L	(-43;33;28)	lateral prefrontal cortex
24			LPFC	R	(-46;-58;49)	lateral prefrontal cortex
25			PPC	L	(41;38;30)	posterior parietal cortex
26			PPC	R	(52;-52;45)	posterior parietal cortex
27	7	Language	IFG	L	(-51;26;2)	inferior frontal gyrus
28			IFG	R	(54;28;1)	inferior frontal gyrus
29			pSTG	L	(-57;-47;15)	posterior superior temporal gyrus
30			pSTG	R	(59;-42;13)	posterior superior temporal gyrus
31	8	Cerebellar	Anterior		(0;-63;-30)
32			Posterior		(0;-79;-32)
33	9	Global
