# Supplementary material for: Classification of early-MCI patients from healthy controls using evolutionary optimization of graph measures of resting-state fMRI, for the Alzheimer’s disease neuroimaging initiative
Source: PLoS One. 2022 Jun 21;17(6):e0267608. doi: 10.1371/journal.pone.0267608 (PMC9212187; doi:10.1371/journal.pone.0267608)
Supplement: S2 File — (XLSX) [file pone.0267608.s016.xlsx]

## Sheet: HC Subject List
Image Data ID	Subject	Group	Sex	Age	Visit	Modality	Description	Type
I361431	002_S_1280	CN	F	77	28	fMRI	Resting State fMRI	Original
I287493	002_S_1280	CN	F	76	26	fMRI	Resting State fMRI	Original
I418025	002_S_1280	CN	F	78	30	fMRI	Resting State fMRI	Original
I233437	002_S_1280	CN	F	75	10	fMRI	Resting State fMRI	Original
I223896	002_S_1261	CN	F	75	10	fMRI	Resting State fMRI	Original
I1043776	003_S_6490	CN	F	61	1	fMRI	Resting State fMRI	Original
I924229	005_S_6093	CN	F	62	1	fMRI	Resting State fMRI	Original
I361612	002_S_1261	CN	F	77	28	fMRI	Resting State fMRI	Original
I1221676	013_S_6780	CN	F	63	1	fMRI	Resting State fMRI	Original
I286519	002_S_1261	CN	F	76	26	fMRI	Resting State fMRI	Original
I418009	002_S_1261	CN	F	78	30	fMRI	Resting State fMRI	Original
I1229534	002_S_6030	CN	F	67	103	fMRI	Resting State fMRI	Original
I1043776	003_S_6490	CN	F	61	1	fMRI	Resting State fMRI	Original
I861967	002_S_6030	CN	F	65	1	fMRI	Resting State fMRI	Original
I938771	002_S_6103	CN	F	70	1	fMRI	Resting State fMRI	Original
I1427079	003_S_6924	CN	F	60	1	fMRI	Resting State fMRI	Original
I299159	002_S_4262	CN	F	73	25	fMRI	Resting State fMRI	Original
I274825	002_S_4262	CN	F	73	24	fMRI	Resting State fMRI	Original
I397604	002_S_4262	CN	F	75	30	fMRI	Resting State fMRI	Original
I259654	002_S_4262	CN	F	73	22	fMRI	Resting State fMRI	Original
I346113	002_S_4262	CN	F	74	28	fMRI	Resting State fMRI	Original
I254581	002_S_4213	CN	F	78	22	fMRI	Resting State fMRI	Original
I1154289	011_S_6714	CN	F	63	1	fMRI	Resting State fMRI	Original
I273218	002_S_4213	CN	F	78	24	fMRI	Resting State fMRI	Original
I1043776	003_S_6490	CN	F	61	1	fMRI	Resting State fMRI	Original
I335999	002_S_4213	CN	F	79	28	fMRI	Resting State fMRI	Original
I290923	002_S_4213	CN	F	79	25	fMRI	Resting State fMRI	Original
I259806	002_S_4264	CN	F	74	22	fMRI	Resting State fMRI	Original
I398533	002_S_4270	CN	F	77	30	fMRI	Resting State fMRI	Original
I301757	002_S_4270	CN	F	75	25	fMRI	Resting State fMRI	Original
I269279	019_S_4367	CN	F	65	22	fMRI	Resting State fMRI	Original
I306127	019_S_4367	CN	F	66	25	fMRI	Resting State fMRI	Original
I401663	019_S_4367	CN	F	67	30	fMRI	Resting State fMRI	Original
I288745	019_S_4367	CN	F	65	24	fMRI	Resting State fMRI	Original
I347150	019_S_4367	CN	F	66	28	fMRI	Resting State fMRI	Original
I296863	013_S_4580	CN	F	70	22	fMRI	Resting State fMRI	Original
I260580	002_S_4270	CN	F	75	22	fMRI	Resting State fMRI	Original
I395105	002_S_4225	CN	M	72	30	fMRI	Resting State fMRI	Original
I274579	002_S_4225	CN	M	70	24	fMRI	Resting State fMRI	Original
I257271	002_S_4225	CN	M	70	22	fMRI	Resting State fMRI	Original
I297353	002_S_4225	CN	M	71	25	fMRI	Resting State fMRI	Original
I340048	002_S_4225	CN	M	71	28	fMRI	Resting State fMRI	Original
I257275	002_S_4225	CN	M	70	22	fMRI	Resting State fMRI	Original
I1495821	003_S_7010	CN	M	59	1	fMRI	Resting State fMRI	Original
I361294	006_S_4485	CN	M	74	28	fMRI	Resting State fMRI	Original
I281881	006_S_4485	CN	M	73	22	fMRI	Resting State fMRI	Original
I326298	006_S_4485	CN	M	74	25	fMRI	Resting State fMRI	Original
I1041486	011_S_6465	CN	M	67	1	fMRI	Resting State fMRI	Original
I282008	010_S_4345	CN	M	70	22	fMRI	Resting State fMRI	Original
I337404	010_S_4345	CN	M	71	25	fMRI	Resting State fMRI	Original
I310441	010_S_4345	CN	M	70	24	fMRI	Resting State fMRI	Original
I363620	010_S_4345	CN	M	71	28	fMRI	Resting State fMRI	Original
I1037804	010_S_6567	CN	M	61	1	fMRI	Resting State fMRI	Original
I274420	012_S_4026	CN	M	74	25	fMRI	Resting State fMRI	Original
I1037804	010_S_6567	CN	M	61	1	fMRI	Resting State fMRI	Original
I253525	012_S_4026	CN	M	74	24	fMRI	Resting State fMRI	Original
I296638	018_S_4400	CN	M	72	24	fMRI	Resting State fMRI	Original
I409002	018_S_4400	CN	M	73	30	fMRI	Resting State fMRI	Original
I316619	018_S_4400	CN	M	72	25	fMRI	Resting State fMRI	Original
I353130	018_S_4400	CN	M	72	28	fMRI	Resting State fMRI	Original
I273503	018_S_4400	CN	M	71	22	fMRI	Resting State fMRI	Original
I246871	031_S_4021	CN	M	67	24	fMRI	Resting State fMRI	Original
I300743	031_S_4021	CN	M	68	28	fMRI	Resting State fMRI	Original
I261918	031_S_4021	CN	M	67	25	fMRI	Resting State fMRI	Original
I370595	031_S_4021	CN	M	69	30	fMRI	Resting State fMRI	Original
I229146	031_S_4021	CN	M	67	22	fMRI	Resting State fMRI	Original
I1021535	002_S_6404	CN	M	66	1	fMRI	Resting State fMRI	Original
I878150	002_S_6053	CN	M	66	1	fMRI	Resting State fMRI	Original
I1001100	003_S_6260	CN	M	69	1	fMRI	Resting State fMRI	Original
I1255417	002_S_6053	CN	M	68	103	fMRI	Resting State fMRI	Original
I974342	003_S_6257	CN	M	62	1	fMRI	Resting State fMRI	Original
I1151463	002_S_6680	CN	M	64	1	fMRI	Resting State fMRI	Original

## Sheet: EMCI Subject List
Image Data ID	Subject	Group	Sex	Age	Visit	Modality	Description	Type
I278818	002_S_4447	EMCI	F	68	22	fMRI	Resting State fMRI	Original
I258448	002_S_4237	EMCI	F	81	22	fMRI	Resting State fMRI	Original
I395573	002_S_4237	EMCI	F	83	30	fMRI	Resting State fMRI	Original
I279226	002_S_4237	EMCI	F	81	24	fMRI	Resting State fMRI	Original
I346233	002_S_4237	EMCI	F	82	28	fMRI	Resting State fMRI	Original
I301767	002_S_4237	EMCI	F	82	25	fMRI	Resting State fMRI	Original
I332881	002_S_2073	EMCI	F	65	28	fMRI	Resting State fMRI	Original
I257487	002_S_2073	EMCI	F	65	26	fMRI	Resting State fMRI	Original
I393007	002_S_2073	EMCI	F	67	30	fMRI	Resting State fMRI	Original
I444161	002_S_2073	EMCI	F	68	32	fMRI	Extended Resting State fMRI	Original
I207666	002_S_2073	EMCI	F	64	15	fMRI	Resting State fMRI	Original
I780966	002_S_2073	EMCI	F	70	36	fMRI	Extended Resting State fMRI	Original
I223330	002_S_2073	EMCI	F	64	3	fMRI	Resting State fMRI	Original
I256635	002_S_2043	EMCI	F	73	26	fMRI	Resting State fMRI	Original
I191820	002_S_2043	EMCI	F	72	14	fMRI	Resting State fMRI	Original
I207955	002_S_2043	EMCI	F	73	15	fMRI	Resting State fMRI	Original
I180734	002_S_2010	EMCI	F	63	14	fMRI	Resting State fMRI	Original
I381524	002_S_2010	EMCI	F	66	30	fMRI	Resting State fMRI	Original
I199148	002_S_2010	EMCI	F	63	15	fMRI	Resting State fMRI	Original
I316041	002_S_2010	EMCI	F	65	28	fMRI	Resting State fMRI	Original
I213885	002_S_2010	EMCI	F	64	3	fMRI	Resting State fMRI	Original
I323843	002_S_4447	EMCI	F	68	25	fMRI	Resting State fMRI	Original
I361436	002_S_4447	EMCI	F	69	28	fMRI	Resting State fMRI	Original
I300245	002_S_4447	EMCI	F	68	24	fMRI	Resting State fMRI	Original
I414381	002_S_4447	EMCI	F	70	30	fMRI	Resting State fMRI	Original
I246032	012_S_4012	EMCI	F	69	24	fMRI	Resting State fMRI	Original
I265869	012_S_4012	EMCI	F	70	25	fMRI	Resting State fMRI	Original
I376489	012_S_4849	EMCI	F	66	24	fMRI	Resting State fMRI	Original
I319132	012_S_4849	EMCI	F	66	22	fMRI	Resting State fMRI	Original
I388039	012_S_4849	EMCI	F	67	28	fMRI	Resting State fMRI	Original
I361973	012_S_4849	EMCI	F	67	25	fMRI	Resting State fMRI	Original
I336704	012_S_4128	EMCI	F	74	28	fMRI	Resting State fMRI	Original
I248233	012_S_4128	EMCI	F	73	22	fMRI	Resting State fMRI	Original
I265533	012_S_4128	EMCI	F	73	24	fMRI	Resting State fMRI	Original
I290438	012_S_4128	EMCI	F	74	25	fMRI	Resting State fMRI	Original
I385092	012_S_4128	EMCI	F	75	30	fMRI	Resting State fMRI	Original
I372938	012_S_4012	EMCI	F	71	30	fMRI	Resting State fMRI	Original
I306576	012_S_4012	EMCI	F	70	28	fMRI	Resting State fMRI	Original
I311921	002_S_4799	EMCI	M	68	22	fMRI	Resting State fMRI	Original
I332859	002_S_4799	EMCI	M	68	24	fMRI	Resting State fMRI	Original
I379008	002_S_4799	EMCI	M	69	28	fMRI	Resting State fMRI	Original
I354814	002_S_4799	EMCI	M	69	25	fMRI	Resting State fMRI	Original
I358424	002_S_4473	EMCI	M	76	28	fMRI	Resting State fMRI	Original
I283879	002_S_4473	EMCI	M	75	22	fMRI	Resting State fMRI	Original
I305240	002_S_4473	EMCI	M	75	24	fMRI	Resting State fMRI	Original
I417987	002_S_4473	EMCI	M	77	30	fMRI	Resting State fMRI	Original
I326318	002_S_4473	EMCI	M	75	25	fMRI	Resting State fMRI	Original
I307553	006_S_4679	EMCI	M	69	22	fMRI	Resting State fMRI	Original
I350113	006_S_4679	EMCI	M	70	25	fMRI	Resting State fMRI	Original
I334235	006_S_4679	EMCI	M	70	24	fMRI	Resting State fMRI	Original
I361116	012_S_4987	EMCI	M	70	24	fMRI	Resting State fMRI	Original
I372823	012_S_4987	EMCI	M	70	25	fMRI	Resting State fMRI	Original
I343905	012_S_4987	EMCI	M	69	22	fMRI	Resting State fMRI	Original
I398098	012_S_4987	EMCI	M	70	28	fMRI	Resting State fMRI	Original
I255318	012_S_4188	EMCI	M	77	22	fMRI	Resting State fMRI	Original
I274437	012_S_4188	EMCI	M	78	24	fMRI	Resting State fMRI	Original
I301834	012_S_4188	EMCI	M	78	25	fMRI	Resting State fMRI	Original
I260905	019_S_4285	EMCI	M	74	22	fMRI	Resting State fMRI	Original
I341866	019_S_4285	EMCI	M	75	28	fMRI	Resting State fMRI	Original
I301221	019_S_4285	EMCI	M	75	25	fMRI	Resting State fMRI	Original
I277297	019_S_4285	EMCI	M	74	24	fMRI	Resting State fMRI	Original
I398232	019_S_4285	EMCI	M	76	30	fMRI	Resting State fMRI	Original
I386888	018_S_4868	EMCI	M	78	28	fMRI	Resting State fMRI	Original
I346592	018_S_4868	EMCI	M	78	24	fMRI	Resting State fMRI	Original
I358601	018_S_4868	EMCI	M	78	25	fMRI	Resting State fMRI	Original
I319541	018_S_4868	EMCI	M	77	22	fMRI	Resting State fMRI	Original
I311906	018_S_4809	EMCI	M	78	22	fMRI	Resting State fMRI	Original
I353986	018_S_4809	EMCI	M	79	25	fMRI	Resting State fMRI	Original
